# Supplementary material for: Whole-Genome Analysis and Lignin Degradation Characterization of Termite-Derived Bacillus cereus BC-8
Source: Microorganisms. 2025 Dec 26;14(1):54. doi: 10.3390/microorganisms14010054 (PMC12843926; doi:10.3390/microorganisms14010054)
Supplement: Supplementary file 1 [file microorganisms-14-00054-s001.zip]

Archive with 1 entries (1 files):
- microorganisms-4034166-supplementary.pdf
